# Supplementary material for: Elucidating the structure, and composition of bacterial symbionts in the gut regions of wood-feeding termite, Coptotermes formosanus and their functional profile towards lignocellulolytic systems
Source: Front Microbiol. 2024 May 22;15:1395568. doi: 10.3389/fmicb.2024.1395568 (PMC11155305; doi:10.3389/fmicb.2024.1395568)
Supplement: Supplementary file 2 [file Table_1.XLS]

## Sheet: Sheet1
Additional Table 1. Abundance of the OUT in different regions of the gut system of Coptotermes formosanus.
	Gut-regions
OTUs	Foregut	Midgut	Hindgut	Foregut_ratio(%)	Midgut_ratio(%)	Hindgut_ratio(%)	Enrichment in gut region	p-value
OTU000003	1.14303	14.6059	0.234188	7.1515	91.3833	1.46523	Midgut	0.0273237
OTU000007	8.25994	0.630122	0.042401	92.471	7.05429	0.474684	Foregut	0.0389902
OTU000008	4.80658	0.925635	0.0418383	83.2445	16.0309	0.724592	Foregut	0.0389902
OTU000011	2.84371	0.225658	0.00683	92.4423	7.33563	0.222027	Foregut	0.0273237
OTU000012	3.61688	0.0644853	0.011452	97.9436	1.74624	0.310116	Foregut	0.0273237
OTU000020	0.136828	0.370772	1.09294	8.54883	23.1654	68.2858	Hindgut	0.0273237
OTU000023	1.41684	0.0716617	0.00649167	94.7723	4.79343	0.434226	Foregut	0.0389902
OTU000037	0.938857	0.0469293	0.00274467	94.975	4.74738	0.277651	Foregut	0.0389902
OTU000040	1.0809	0.0230087	0.00343333	97.6121	2.07783	0.310052	Foregut	0.0273237
OTU000044	0.0436827	0.132518	0.559776	5.93533	18.0057	76.059	Hindgut	0.0389902
OTU000045	0.796988	0.025574	0.003776	96.4482	3.09486	0.456956	Foregut	0.0389902
OTU000062	0.032087	0.117139	0.355648	6.35545	23.2016	70.443	Hindgut	0.0389902
OTU000068	0.390195	0.089643	0.00559367	80.381	18.4667	1.15231	Foregut	0.0273237
OTU000076	0.0212743	0.066948	0.346296	4.89607	15.4074	79.6965	Hindgut	0.0389902
OTU000082	0.394599	0.0612967	0.00553167	85.517	13.2841	1.19882	Foregut	0.0273237
OTU000083	0.47069	0.0647903	0.00075833	87.7762	12.0824	0.141417	Foregut	0.0379415
OTU000084	0.401564	0.011871	0.00274467	96.4881	2.85237	0.659492	Foregut	0.0389902
OTU000093	0.467771	0.0216743	0.00313667	94.9631	4.40015	0.636781	Foregut	0.0273237
OTU000094	0.05409	0.214461	0.089337	15.1137	59.924	24.9623	Midgut	0.0389902
OTU000104	0.036305	0.104342	0.170629	11.6633	33.5208	54.816	Hindgut	0.0389902
OTU000107	0.0194083	0.0664597	0.206589	6.63631	22.7246	70.6391	Hindgut	0.0389902
OTU000108	0.005575	0.030126	0.256843	1.9057	10.2979	87.7964	Hindgut	0.0273237
OTU000112	0.351804	0.0174717	0.00114767	94.9735	4.71668	0.309827	Foregut	0.0273237
OTU000114	0.024298	0.0932487	0.171694	8.40061	32.2391	59.3603	Hindgut	0.0389902
OTU000139	0.011323	0.0487	0.154299	5.28318	22.7229	71.994	Hindgut	0.0389902
OTU000147	0.141739	0.0589723	0.00073233	70.3616	29.2749	0.363541	Foregut	0.0496478
OTU000150	0.006395	0.03663	0.156105	3.21148	18.395	78.3935	Hindgut	0.0379415
OTU000151	0.00223533	0.025909	0.170421	1.12574	13.0481	85.8261	Hindgut	0.0273237
OTU000161	0.200447	0.015913	0.00265133	91.5236	7.26585	1.21059	Foregut	0.0273237
OTU000162	0.00033667	0.0749723	0.106455	0.185224	41.2471	58.5676	Hindgut	0.0496478
OTU000178	0.00109167	0.037242	0.122135	0.6803	23.2082	76.1115	Hindgut	0.0273237
OTU000180	0.115577	0.0599793	0.000366	65.6977	34.0942	0.208046	Foregut	0.0496478
OTU000188	0.160041	0.003772	0.000366	97.4796	2.2975	0.222928	Foregut	0.0265095
OTU000190	0.156138	0.005626	0	96.5221	3.47791	0	Foregut	0.0339856
OTU000210	0.091696	0.0397003	0.00040233	69.5728	30.122	0.305261	Foregut	0.0496478
OTU000220	0.102061	0.0117747	0.00040233	89.3406	10.3072	0.352187	Foregut	0.0265095
OTU000223	0.00365033	0.0273423	0.0775483	3.36309	25.1908	71.4461	Hindgut	0.0389902
OTU000229	0.101668	0.00773567	0	92.9292	7.07078	0	Foregut	0.0241339
OTU000253	0.102412	0.013771	0.00076833	87.5681	11.775	0.656966	Foregut	0.0389902
OTU000265	0.0973677	0.011163	0.00073233	89.1131	10.2166	0.670245	Foregut	0.0379415
OTU000275	0.0861637	0.00555833	0.00111167	92.8151	5.98741	1.19749	Foregut	0.0273237
OTU000277	0.0925847	0.00150167	0.00040233	97.9849	1.58926	0.425797	Foregut	0.0459381
OTU000340	0.053826	0.00809533	0.000366	86.4156	12.9968	0.587599	Foregut	0.0379415
OTU000344	0.0569917	0.00703867	0.00078167	87.9338	10.8601	1.20606	Foregut	0.0273237
			Foregut	Midgut	Hindgut
			28	2	14
		Total abundance (%)	0.6363	0.0445	0.318
