# Supplementary material for: Elucidating the structure, and composition of bacterial symbionts in the gut regions of wood-feeding termite, Coptotermes formosanus and their functional profile towards lignocellulolytic systems
Source: Front Microbiol. 2024 May 22;15:1395568. doi: 10.3389/fmicb.2024.1395568 (PMC11155305; doi:10.3389/fmicb.2024.1395568)
Supplement: Supplementary file 3 [file Table_2.XLS]

## Sheet: Sheet1
Additional Table 2. Relative abundance of the bacterial families in different regions of the gut system of wood-feeding lower termite, Coptotermes formosanus.
		Foregut				Midgut				Hindgut
Bacterial Family	FG1	FG2	FG3	Average Abundance (%)	MG1	MG2	MG3	Average Abundance (%)	HG1	HG2	HG3	Average Abundance (%)
Porphyromonadaceae_Cluster_V	52.7415	12.7459	18.9059	28.1311	42.3062	41.2307	38.33	40.6223	53.3777	56.1216	51.1069	53.5354
Spirochaetaceae_Treponema_I	13.1127	5.7969	8.3785	9.09603	12.3685	21.0557	16.0792	16.5011	22.6602	21.1991	21.197	21.6854
Lachnospiraceae	2.3245	1.5922	0.9027	1.60647	5.8231	13.2688	31.389	16.827	1.6279	1.5719	1.5426	1.5808
Moraxellaceae	5.1952	8.8973	4.6823	6.25827	9.1766	0.3861	0.8227	3.4618	0.045	0.041	0.0364	0.0408
Enterobacteriaceae	0.3251	20.5497	1.2871	7.3873	0.2529	5.5903	0.1132	1.98547	0.0868	0.07	0.0671	0.0746333
Streptococcaceae	0.5039	4.4887	20.5036	8.49873	0.0902	0.2559	1.6242	0.656767	0.0461	0.0918	0.0842	0.0740333
Ruminococcaceae	1.3561	0.7188	0.4601	0.845	2.2804	2.3645	0.6717	1.7722	7.0093	4.2606	3.9202	5.06337
Leuconostocaceae	1.1128	8.1385	9.1724	6.14123	0.1122	0.2182	0.1776	0.169333	0.0505	0.0241	0.0205	0.0317
Caulobacteraceae	1.5146	1.0575	0.7202	1.09743	7.06	0.1005	0.1299	2.43013	0.0165	0.0121	0.0159	0.0148333
Termite_cluster_II	0.5937	0.084	0.0311	0.236267	0.2408	1.0989	0.0744	0.471367	0.9502	1.817	5.0931	2.6201
Spirochaetaceae_Treponema	1.3016	0.1627	0.4368	0.6337	1.0896	1.413	1.41	1.3042	1.1556	1.1216	1.1023	1.1265
Porphyromonadaceae_3	1.4712	0.1267	0.0757	0.557867	1.2677	0.8556	0.685	0.9361	1.138	1.1711	1.2332	1.18077
Planctomycetaceae	0.2575	2.7951	3.9349	2.32917	0.0286	0.1702	0.7205	0.306433	0.011	0.0229	0.0114	0.0151
Family_XIII_Incertae_Sedis	0.8805	0.1187	0.2737	0.4243	0.7356	0.7825	0.4929	0.670333	1.3291	1.159	1.4721	1.32007
Rikenellaceae	1.0057	0.2067	0.2485	0.486967	0.8202	0.6648	0.6595	0.714833	0.9249	0.8475	0.8498	0.874067
Coriobacteriaceae	0.6866	0.0787	0.1844	0.316567	0.6113	0.6385	0.4297	0.559833	0.8206	0.9019	0.8396	0.854033
Synergistaceae	0.6321	0.06	0.1107	0.2676	0.5937	0.6134	0.6228	0.609967	0.4767	0.4998	0.5062	0.494233
Lactobacillaceae	0.2373	3.4338	0.1883	1.28647	0.0495	0.0274	0.0833	0.0534	0.0198	0.0121	0.0216	0.0178333
Streptomycetaceae	0.2181	1.0001	2.2519	1.1567	0.0165	0.0525	0.1144	0.0611333	0.0055	0.0145	0.0057	0.00856667
Xanthomonadaceae	0.5443	0.5748	1.5452	0.8881	0.1561	0.0948	0.0389	0.0966	0.011	0.0072	0.0023	0.00683333
Porphyromonadaceae_1	0.4473	0.072	0.0971	0.205467	0.4255	0.2353	0.2942	0.318333	0.4855	0.5071	0.4004	0.464333
Pseudomonadaceae	0.5402	0.8855	0.5164	0.647367	0.7312	0.0902	0.0955	0.305633	0.0121	0.006	0.0046	0.00756667
Oxalobacteraceae	1.2289	0.6321	0.4543	0.771767	0.3035	0.1142	0.1144	0.177367	0.0121	0.0024	0.0057	0.00673333
Mycoplasmataceae	0.1303	0.12	0.3514	0.200567	0.3507	0.4398	0.3741	0.3882	0.2834	0.3175	0.2981	0.299667
Endomicrobiaceae	0.0202	0.0387	0.0582	0.0390333	0.0363	1.405	0.0611	0.5008	0.2911	0.227	0.1308	0.2163
Termite_cluster_1	0.1101	0.236	0.5436	0.296567	0.0473	0.2924	0.2287	0.189467	0.3746	0.2668	0.1661	0.269167
Rhodospirillaceae_2	0.5493	0.2227	0.0097	0.260567	1.3766	0.0034	0.0044	0.461467	0.0022	0.006	0.0057	0.00463333
Comamonadaceae	0.4069	0.3641	0.2116	0.327533	0.9841	0.0274	0.0266	0.346033	0.0044	0.0024	0	0.00226667
Sphingomonadaceae	0.3504	0.5681	0.4814	0.466633	0.4629	0.032	0.0877	0.1942	0.0033	0.0012	0.0057	0.0034
Enterococcaceae	0.4322	0.34	0.0446	0.272267	0.1045	0.1908	0.1887	0.161333	0.2603	0.1775	0.1342	0.190667
Porphyromonadaceae_2	0.2292	0.044	0.0078	0.0936667	0.4343	0.0937	0.0333	0.1871	0.3515	0.2813	0.2878	0.306867
Family_XII_Incertae_Sedis	0.4463	0.8321	0.0544	0.444267	0.0231	0.0103	0.0078	0.0137333	0.0022	0.006	0.0011	0.0031
Spirochaetaceae	0.2353	0.0493	0.1417	0.1421	0.1913	0.1736	0.1132	0.159367	0.1659	0.1425	0.1661	0.158167
Methylobacteriaceae	0.2252	0.5401	0.4931	0.419467	0.0484	0.0114	0.0455	0.0351	0.0022	0.0036	0.0011	0.0023
Flavobacteriaceae_2	0.2767	0.2427	0.3475	0.288967	0.3848	0.0148	0.0833	0.160967	0.0022	0.0012	0.0011	0.0015
Insect_cluster_II	0.2959	0.064	0.0097	0.1232	0.1144	0.1234	0.0733	0.1037	0.2087	0.2282	0.2184	0.218433
Neisseriaceae_1	0.0222	0.0267	1.1473	0.398733	0.0022	0.0023	0	0.0015	0	0.0012	0.0011	0.000766667
Veillonellaceae	0.0444	0.0333	0.0718	0.0498333	0.188	0.1279	0.0833	0.133067	0.1615	0.2403	0.2264	0.2094
Porphyromonadaceae_Gut_group	0.103	0.0533	0.0427	0.0663333	0.1803	0.0628	0.0155	0.0862	0.2219	0.2463	0.2434	0.2372
Sphingobacteriaceae	0.0889	0.1294	0.1825	0.1336	0.7213	0.024	0.0122	0.2525	0.0044	0	0.0046	0.003
Acidobacteriaceae	0.1686	0.232	0.5125	0.304367	0.0484	0.0343	0.081	0.0545667	0.0044	0.0012	0.0011	0.00223333
Rhizobiaceae	0.21	0.328	0.1844	0.2408	0.1715	0.0423	0.0422	0.0853333	0.0198	0.0241	0.0296	0.0245
Rhodobacteraceae_1	0.1838	0.1414	0.3125	0.212567	0.3716	0.0126	0.0044	0.129533	0.0033	0	0	0.0011
Pseudonocardiaceae_2	0.0525	0.1427	0.7008	0.298667	0.0011	0.0114	0.0044	0.00563333	0.0022	0	0	0.000733333
Rhodocyclaceae_3	0.0374	0.0053	0.0155	0.0194	0.1111	0.0617	0.0266	0.0664667	0.2021	0.1823	0.2378	0.2074
Mycobacteriaceae	0.1383	0.4494	0.2446	0.277433	0.0022	0.0046	0.02	0.00893333	0	0.0024	0.0011	0.00116667
Bradyrhizobiaceae	0.0202	0.2614	0.3572	0.212933	0.0418	0.0194	0.0311	0.0307667	0.0011	0.0036	0.0011	0.00193333
Nocardioidaceae	0.0767	0.22	0.3242	0.206967	0.0781	0.0137	0.0155	0.0357667	0	0	0.0023	0.000766667
Staphylococcaceae	0.0576	0.08	0.1825	0.1067	0.0968	0.0765	0.0611	0.0781333	0.0549	0.0362	0.0387	0.0432667
Shewanellaceae	0.0162	0.5854	0.0194	0.207	0.0176	0.0011	0.0011	0.0066	0	0	0.0023	0.000766667
Microbacteriaceae	0.106	0.2147	0.1825	0.167733	0.099	0.0057	0.0255	0.0434	0	0.006	0.0023	0.00276667
Syntrophomonadaceae	0.0424	0.004	0.0019	0.0161	0.1056	0.0434	0	0.0496667	0.1878	0.1364	0.091	0.1384
Termite_cluster_2	0.0283	0.004	0.0039	0.0120667	0.0814	0.0183	0.0222	0.0406333	0.1098	0.1642	0.1502	0.1414
Erythrobacteraceae	0	0.0133	0.5008	0.171367	0.0011	0.0046	0.0577	0.0211333	0	0	0	0
Bacillaceae	0.206	0.176	0.1669	0.182967	0.0011	0.0103	0.0089	0.00676667	0	0	0	0
Hyphomicrobiaceae	0.0071	0.2134	0.2834	0.167967	0.0077	0.0194	0.0255	0.0175333	0	0.0048	0.0046	0.00313333
Gemmatimonadaceae	0	0.0227	0.4717	0.1648	0.0022	0.0114	0.0266	0.0134	0.0011	0	0.0034	0.0015
Desulfovibrionaceae	0.004	0	0.0175	0.00716667	0.0143	0.0742	0.01	0.0328333	0.1263	0.1316	0.1399	0.1326
Flavobacteriaceae_1	0.0283	0.0547	0.1107	0.0645667	0.298	0.0069	0.0022	0.102367	0.0033	0.0036	0.0011	0.00266667
Phyllobacteriaceae	0.0404	0.072	0.2931	0.135167	0.0022	0.0091	0.0311	0.0141333	0.0022	0	0.0034	0.00186667
Micromonosporaceae	0.0303	0.276	0.1223	0.142867	0.0022	0.0011	0.0067	0.00333333	0	0	0	0
Aeromonadaceae	0.0071	0.4001	0.0058	0.137667	0.0154	0.0046	0.0011	0.00703333	0.0011	0	0	0.000366667
Rhodospirillaceae	0.0283	0.0267	0	0.0183333	0.0671	0.0263	0.0011	0.0315	0.0714	0.0604	0.0739	0.0685667
Burkholderiaceae_1	0.0757	0.0773	0.1456	0.0995333	0.0154	0.016	0.0133	0.0149	0	0.0036	0.0057	0.0031
Chitinophagaceae	0.0394	0.116	0.1029	0.0861	0.0506	0.0171	0.0067	0.0248	0.0099	0	0.008	0.00596667
Segniliparaceae	0.0283	0.2027	0	0.077	0	0	0.0566	0.0188667	0	0.0012	0.0125	0.00456667
S24_7	0.001	0.1907	0	0.0639	0.0759	0.0308	0	0.0355667	0	0	0.0011	0.000366667
Nocardiaceae	0.0222	0.1054	0.0757	0.0677667	0.0858	0	0.0033	0.0297	0	0.0012	0	0.0004
Sinobacteraceae	0	0.108	0.1437	0.0839	0.0033	0.0126	0.02	0.0119667	0	0	0	0
Promicromonosporaceae	0.0364	0.1053	0.1107	0.0841333	0.0011	0.0217	0	0.0076	0	0	0	0
wr0007	0	0.0973	0.1611	0.0861333	0	0.0023	0.0089	0.00373333	0	0.0012	0	0.0004
Cluster_480-2	0.0252	0.1134	0.1107	0.0831	0	0.0023	0.0144	0.00556667	0.0011	0	0.0011	0.000733333
Peptococcaceae_2	0	0.0187	0.0019	0.00686667	0.0121	0.0343	0.01	0.0188	0.0824	0.0531	0.0489	0.0614667
ML635J-21	0.0242	0.004	0	0.0094	0.0176	0.0343	0.0022	0.0180333	0.0505	0.0616	0.0569	0.0563333
Paenibacillaceae_2	0.001	0.036	0.1864	0.0744667	0	0.0171	0.0067	0.00793333	0	0	0.0011	0.000366667
Acetobacteraceae	0.0485	0.0653	0.0874	0.0670667	0.0154	0.008	0.0167	0.0133667	0	0.0012	0	0.0004
C0d-2	0.0212	0.0187	0.0485	0.0294667	0.0077	0.032	0	0.0132333	0.0406	0.0435	0.0284	0.0375
Methylocystaceae	0	0.0213	0.2077	0.0763333	0	0.0023	0.0056	0.00263333	0.0011	0.0012	0	0.000766667
Opitutaceae	0.0454	0.0027	0	0.0160333	0.0099	0.0091	0.0244	0.0144667	0.0099	0.0302	0.1069	0.049
Pseudonocardiaceae_1	0.0273	0.152	0.0446	0.0746333	0	0.0023	0.0033	0.00186667	0	0	0	0
MLE1-12	0.0071	0.0347	0.1708	0.0708667	0.0088	0	0.0044	0.0044	0	0	0	0
Acidothermaceae	0.0454	0.076	0.0718	0.0644	0.0011	0.0091	0.01	0.00673333	0	0.0012	0.0023	0.00116667
Parachlamydiaceae	0	0.08	0.1301	0.0700333	0	0.0023	0.0022	0.0015	0	0	0	0
Vibrionaceae	0.0283	0.0013	0.1669	0.0655	0.0022	0.0011	0.0033	0.0022	0	0	0.0011	0.000366667
SM2D12	0	0.0013	0.0019	0.00106667	0.1935	0.0011	0	0.0648667	0	0.0012	0	0.0004
Candidatus_Hepatincola	0	0	0.0446	0.0148667	0.0099	0.0286	0.0133	0.0172667	0.0308	0.0423	0.0273	0.0334667
Uncultured_3	0	0.0693	0.1107	0.06	0	0.0046	0.0067	0.00376667	0.0022	0	0.0011	0.0011
Phycisphaeraceae	0	0.0333	0.1301	0.0544667	0	0.0011	0.0222	0.00776667	0	0.0012	0	0.0004
Thermomonosporaceae_2	0.004	0.1667	0.0078	0.0595	0	0.0034	0.0022	0.00186667	0	0	0.0011	0.000366667
Haliangiaceae	0.001	0.016	0.1572	0.0580667	0.0033	0	0.0033	0.0022	0	0	0	0
Corynebacteriaceae	0.0192	0.0627	0.066	0.0493	0.0165	0.0023	0.0056	0.00813333	0.0033	0	0	0.0011
Actinomycetaceae	0.1111	0.0387	0.0019	0.0505667	0.0077	0.0046	0.01	0.00743333	0	0	0	0
Xanthobacteraceae	0	0.0573	0.0641	0.0404667	0	0.0046	0.0311	0.0119	0	0	0.0011	0.000366667
Propionibacteriaceae	0.0071	0.0013	0.1417	0.0500333	0	0	0.0044	0.00146667	0	0	0.0011	0.000366667
Peptostreptococcaceae	0.0323	0.0187	0.0097	0.0202333	0.011	0	0.0033	0.00476667	0.0384	0.0229	0.0102	0.0238333
Deinococcaceae	0.0464	0.0107	0.0602	0.0391	0.0011	0.0057	0	0.00226667	0	0	0	0
Acidimicrobiaceae_1	0.0061	0.048	0	0.0180333	0.0451	0.0023	0.0056	0.0176667	0	0	0.0023	0.000766667
Hyphomicrobiaceae_1	0.0101	0.012	0.0466	0.0229	0.0352	0	0	0.0117333	0.0022	0.0012	0	0.00113333
Alcaligenaceae_1	0.004	0.0147	0.066	0.0282333	0.0143	0	0.0033	0.00586667	0.0044	0	0	0.00146667
cvE6	0	0.048	0.0485	0.0321667	0	0	0.01	0.00333333	0	0	0	0
Aurantimonadaceae	0.0091	0.0853	0	0.0314667	0.0011	0	0.0022	0.0011	0	0	0	0
Cytophagaceae_3	0	0.0267	0.0641	0.0302667	0	0	0.0044	0.00146667	0	0	0	0
Micrococcaceae	0.001	0.0213	0.0621	0.0281333	0	0.0091	0	0.00303333	0	0	0	0
Beijerinckiaceae	0.001	0.0627	0	0.0212333	0.0264	0.0011	0	0.00916667	0	0.0012	0	0.0004
Termite_cluster_III	0.001	0.008	0.0019	0.00363333	0.0121	0.008	0.0022	0.00743333	0.0187	0.0157	0.0193	0.0179
Frankiaceae	0	0.012	0.0679	0.0266333	0	0	0.0044	0.00146667	0	0	0.0011	0.000366667
Chlamydiaceae	0	0.028	0.0524	0.0268	0.0011	0	0	0.000366667	0	0	0	0
alphaI_cluster_1	0.0394	0.04	0	0.0264667	0	0	0	0	0	0	0	0
Iamiaceae	0.0666	0.0067	0	0.0244333	0.0044	0	0	0.00146667	0	0	0	0
Demequina	0.0242	0.0187	0.0214	0.0214333	0.0121	0	0	0.00403333	0	0	0	0
Xiphinematobacteraceae	0.0071	0.0227	0.0097	0.0131667	0	0.0069	0.0122	0.00636667	0	0	0	0
Polyangiaceae	0.0061	0.0027	0.0408	0.0165333	0.0011	0.0034	0.0044	0.00296667	0	0	0	0
Coxiellaceae	0	0.0053	0.0466	0.0173	0	0	0.0056	0.00186667	0	0	0	0
Brucellaceae	0.0061	0.0093	0.0311	0.0155	0.0011	0.0011	0.0033	0.00183333	0.0011	0.0024	0	0.00116667
Verrucomicrobiaceae_1	0	0.0387	0	0.0129	0.0044	0	0.01	0.0048	0	0.0012	0	0.0004
Surface_1	0	0.004	0	0.00133333	0.0418	0	0.0011	0.0143	0	0	0	0
P_palm_C-A_51	0	0.0067	0	0.00223333	0.0066	0.008	0	0.00486667	0.0044	0.0085	0.0068	0.00656667
Clostridiaceae_1	0	0.0053	0.0175	0.0076	0.0033	0.0046	0.0033	0.00373333	0.0022	0	0.0034	0.00186667
Nocardiaceae_1	0.0081	0.0173	0.0019	0.0091	0	0.0069	0	0.0023	0	0.0036	0	0.0012
Oceanospirillaceae	0	0.0027	0	0.0009	0.0319	0	0	0.0106333	0	0	0	0
Uncultured_6	0.005	0.0253	0	0.0101	0	0.0023	0.0011	0.00113333	0	0	0	0
Anaerolineaceae	0.0081	0.0053	0.0058	0.0064	0.0011	0.0023	0.0078	0.00373333	0	0	0.0023	0.000766667
Nitrosomonadaceae	0	0.0107	0.0214	0.0107	0	0	0	0	0	0	0	0
Hyphomonadaceae	0	0.016	0	0.00533333	0	0.0011	0.0122	0.00443333	0	0	0	0
Rhodocyclaceae_1	0	0	0	0	0.0055	0.0011	0.0033	0.0033	0.0077	0.0072	0.0034	0.0061
Legionellaceae	0.001	0.0187	0	0.00656667	0.0022	0.0023	0	0.0015	0	0.0012	0	0.0004
SubsectionIII	0.003	0.0013	0	0.00143333	0.0165	0.0011	0	0.00586667	0	0	0	0
Cytophagaceae_1	0	0.0173	0.0039	0.00706667	0	0	0	0	0	0	0	0
Porphyromonadaceae_4	0	0.008	0.0039	0.00396667	0.0033	0.0023	0	0.00186667	0.0011	0.0012	0.0011	0.00113333
Burkholderiaceae_2	0.0081	0	0.0078	0.0053	0	0.0011	0	0.000366667	0	0.0012	0	0.0004
Dietziaceae	0.0091	0	0.0078	0.00563333	0	0	0	0	0	0	0	0
Alteromonadaceae	0	0.0067	0.0078	0.00483333	0	0	0.0022	0.000733333	0	0	0	0
Nordella_Nordella	0	0.0093	0.0058	0.00503333	0	0	0	0	0	0	0	0
DA111	0	0.0107	0.0019	0.0042	0	0	0	0	0	0	0	0
BCf3-20	0	0.0067	0.0039	0.00353333	0	0	0	0	0	0	0	0
Desulfomicrobiaceae	0.002	0.0013	0	0.0011	0.0011	0.0011	0.0022	0.00146667	0	0.0024	0	0.0008
BSV13	0	0	0	0	0	0	0	0	0	0.0024	0.0068	0.00306667
SubsectionII	0	0.0027	0.0039	0.0022	0.0011	0	0.0011	0.000733333	0	0	0	0
Alcanivoracaceae	0	0	0	0	0.0011	0.0057	0	0.00226667	0	0.0012	0	0.0004
Dermabacteraceae	0	0	0	0	0.0022	0.0034	0	0.00186667	0	0	0	0
Family_XIV_Incertae_Sedis	0.001	0	0	0.000333333	0	0	0	0	0	0.0012	0.0011	0.000766667
Prevotellaceae	0	0.0107	0	0.00356667	0	0.0023	0	0.000766667	0	0.0241	0.0273	0.0171333
Unclassified	5.2901	14.8702	11.3505	10.5036	4.905	4.6696	2.4147	3.99643	4.2774	5.2675	7.3819	5.64227
